# Supplementary material for: The administration of hydrogen sulphide prior to ischemic reperfusion has neuroprotective effects in an acute stroke model
Source: PLoS One. 2017 Nov 21;12(11):e0187910. doi: 10.1371/journal.pone.0187910 (PMC5697867; doi:10.1371/journal.pone.0187910)
Supplement: S1 Table — (XLSX) [file pone.0187910.s001.xlsx]

## Sheet: T2WI_Infarct volume_rawdata
Group	Number	Slice number	A [Contralateral region (mm2)]	B [Ipsilateral normal region (mm2)]	A-B x 1mm(slice thickness)	(A-B) ÷ A x 100	Infarct volume (%)
control	1	1	3.535	0.5164	3.0186	85.3918	59.9363
		2	4.124	0.4079	3.7161	90.1091
		3	4.591	0.434	4.157	90.5467
		4	5.011	0.563	4.448	88.7647
		5	5.312	0.5891	4.7229	88.91
		6	6.154	1.27	4.884	79.363
		7	5.449	4.331	1.118	20.5175
		8	5.337	4.031	1.306	24.4707
		9	4.918	3.771	1.147	23.3225
		10	4.757	4.378	0.379	7.96721
	2	1	3.833	1.515	2.318	60.4748	59.5209
		2	4.367	0.938	3.429	78.5207
		3	4.925	1.373	3.552	72.1218
		4	5.332	0.824	4.508	84.5461
		5	5.794	0.9462	4.8478	83.6693			Group	Average	Stdev
		6	5.908	1.574	4.334	73.3582			Control	63.1182	7.56028
		7	5.729	2.359	3.37	58.8235			NaHS-30	47.89	7.02447
		8	4.846	3.425	1.421	29.3232			NaHS-1	38.4311	11.4033
		9	4.767	3.351	1.416	29.7042
		10	4.127	3.109	1.018	24.6668
	3	1	4.18	0.526	3.654	87.4163	76.587
		2	4.617	0.574	4.043	87.5677
		3	4.945	0.4642	4.4808	90.6127
		4	5.271	0.6537	4.6173	87.5982
		5	5.488	0.7773	4.7107	85.8364
		6	5.662	0.9393	4.7227	83.4105
		7	5.371	1.57	3.801	70.7689
		8	4.524	1.805	2.719	60.1017
		9	4.14	1.825	2.315	55.9179
		10	4.142	1.796	2.346	56.6393
	4	1	3.715	0.9998	2.7152	73.0875	56.8782
		2	4.2	0.8665	3.3335	79.369
		3	4.838	0.9654	3.8726	80.0455
		4	5.172	0.8253	4.3467	84.0429
		5	5.625	1.454	4.171	74.1511
		6	5.78	2.922	2.858	49.4464
		7	5.707	2.97	2.737	47.9586
		8	5.247	3.79	1.457	27.7682
		9	4.87	3.33	1.54	31.6222
		10	4.664	3.671	0.993	21.2907
	5	1	3.061	1.169	1.892	61.8099	56.0974
		2	3.881	1.084	2.797	72.0691
		3	4.632	0.9943	3.6377	78.5341
		4	4.905	1.064	3.841	78.3078
		5	5.256	1.185	4.071	77.4543
		6	5.732	1.342	4.39	76.5876
		7	5.581	2.207	3.374	60.4551
		8	5.225	3.525	1.7	32.5359
		9	4.754	4.114	0.64	13.4623
		10	4.591	4.143	0.448	9.75822
	6	1	3.79	0.7896	3.0004	79.1662	64.6598
		2	4.286	0.585	3.701	86.3509
		3	5.029	0.6853	4.3437	86.373
		4	5.618	0.6207	4.9973	88.9516
		5	5.896	0.8405	5.0555	85.7446
		6	6.044	1.734	4.31	71.3104
		7	6.036	2.674	3.362	55.6991
		8	5.42	3.447	1.973	36.4022
		9	4.812	3.509	1.303	27.0781
		10	5.037	3.55	1.487	29.5215
	7	1	4.05	0.1978	3.8522	95.116	72.4293
		2	4.35	0.3186	4.0314	92.6759
		3	5.096	0.2403	4.8557	95.2845
		4	5.58	0.4422	5.1378	92.0753
		5	5.897	0.5685	5.3285	90.3595
		6	6.114	1.607	4.507	73.7161
		7	5.974	1.609	4.365	73.0666
		8	5.286	2.571	2.715	51.3621
		9	5.37	3.783	1.587	29.5531
		10	5.231	3.605	1.626	31.0839
	8	1	3.572	1.645	1.927	53.9474	58.8368
		2	4.296	1.276	3.02	70.298
		3	4.993	0.8954	4.0976	82.0669
		4	5.372	0.9325	4.4395	82.6415
		5	5.782	0.8034	4.9786	86.1052
		6	5.983	0.8034	5.1796	86.572
		7	5.441	2.241	3.2	58.8127
		8	5.18	3.525	1.655	31.9498
		9	5.405	4.184	1.221	22.5902
		10	5.118	4.433	0.685	13.3841
						Average	63.1182
						Stdev	7.56028
NaHS-30	1	1	4.151	1.34	2.811	67.7186	51.1953
		2	4.735	1.068	3.667	77.4446
		3	5.206	1.085	4.121	79.1587
		4	5.636	1.343	4.293	76.171
		5	6.203	2.493	3.71	59.8098
		6	6.21	3.219	2.991	48.1643
		7	5.847	3.035	2.812	48.093
		8	5.493	4.241	1.252	22.7926
		9	5.437	4.606	0.831	15.2842
		10	5.238	4.331	0.907	17.3158
	2	1	4.057	2.076	1.981	48.8292	52.7143
		2	4.276	1.549	2.727	63.7746
		3	4.824	1.482	3.342	69.2786
		4	5.401	1.266	4.135	76.5599
		5	5.677	0.6921	4.9849	87.8087
		6	5.692	1.858	3.834	67.3577
		7	5.28	2.521	2.759	52.2538
		8	5.048	3.608	1.44	28.5261
		9	4.975	3.831	1.144	22.995
		10	4.908	4.429	0.479	9.75958
	3	1	3.403	2.166	1.237	36.3503	48.9867
		2	4.042	2.2	1.842	45.5715
		3	4.341	2.004	2.337	53.8355
		4	4.85	2.254	2.596	53.5258
		5	5.133	1.292	3.841	74.8295
		6	5.687	1.454	4.233	74.4329
		7	5.692	1.581	4.111	72.2242
		8	5.381	2.969	2.412	44.8244
		9	5.03	3.928	1.102	21.9085
		10	4.974	4.359	0.615	12.3643
	4	1	3.341	1.673	1.668	49.9252	51.9449
		2	3.989	0.9476	3.0414	76.2447
		3	4.576	1.052	3.524	77.0105
		4	5.014	0.7114	4.3026	85.8117
		5	5.603	1.277	4.326	77.2086
		6	5.784	2.638	3.146	54.3914
		7	5.793	2.906	2.887	49.836
		8	5.089	3.584	1.505	29.5736
		9	5.002	4.412	0.59	11.7953
		10	4.783	4.417	0.366	7.6521
	5	1	4.156	2.035	2.121	51.0346	48.7841
		2	4.598	2.021	2.577	56.0461
		3	5.116	1.667	3.449	67.4159
		4	5.641	2.086	3.555	63.0207
		5	6.027	1.272	4.755	78.895
		6	6.021	2.388	3.633	60.3388
		7	6.173	2.637	3.536	57.2817
		8	5.257	3.928	1.329	25.2806
		9	5.099	3.899	1.2	23.534
		10	4.926	4.68	0.246	4.99391
	6	1	3.985	2.204	1.781	44.6926	50.0565
		2	4.485	2.109	2.376	52.9766
		3	4.97	2.208	2.762	55.5734
		4	5.628	1.033	4.595	81.6453
		5	5.966	0.574	5.392	90.3788
		6	6.184	1.789	4.395	71.0705
		7	6.027	4.11	1.917	31.8069
		8	5.691	4.507	1.184	20.8048
		9	5.511	4.112	1.399	25.3856
		10	5.242	3.867	1.375	26.2304
	7	1	3.956	2.142	1.814	45.8544	30.9288
		2	4.315	1.692	2.623	60.7879
		3	4.912	2.429	2.483	50.5497
		4	5.569	3.249	2.32	41.6592
		5	5.874	3.768	2.106	35.8529
		6	5.772	4.301	1.471	25.4851
		7	5.519	4.956	0.563	10.2011
		8	5.003	4.41	0.593	11.8529
		9	5.212	4.628	0.584	11.2049
		10	5	4.208	0.792	15.84
	8	1	4.011	2.184	1.827	45.5497	48.5092
		2	4.482	2.204	2.278	50.8255
		3	4.87	1.145	3.725	76.4887
		4	5.371	0.9599	4.4111	82.1281
		5	5.798	1.06	4.738	81.7178
		6	5.988	1.873	4.115	68.7208
		7	5.713	3.016	2.697	47.2081
		8	5.352	4.769	0.583	10.8931
		9	5.242	4.459	0.783	14.937
		10	5.164	4.822	0.342	6.62277
						Average	47.89
						Stdev	7.02447
NaHS-1	1	1	3.804	2.071	1.733	45.5573	37.9925
		2	4.367	1.358	3.009	68.9031
		3	5.034	1.298	3.736	74.2153
		4	5.503	0.7278	4.7752	86.7745
		5	5.712	3.454	2.258	39.5308
		6	5.486	4.474	1.012	18.447
		7	5.56	4.53	1.03	18.5252
		8	5.615	4.805	0.81	14.4256
		9	5.559	5.19	0.369	6.63788
		10	5.081	4.73	0.351	6.90809
	2	1	3.238	2.03	1.208	37.307	44.2097
		2	4.368	1.009	3.359	76.9002
		3	4.687	1.592	3.095	66.0337
		4	5.359	1.066	4.293	80.1082
		5	5.261	1.485	3.776	71.7734
		6	5.707	2.94	2.767	48.4843
		7	5.385	4.191	1.194	22.1727
		8	5.268	4.011	1.257	23.861
		9	5.028	4.473	0.555	11.0382
		10	4.708	4.5	0.208	4.41801
	3	1	3.657	2.424	1.233	33.7162	25.5481
		2	4.294	2.42	1.874	43.6423
		3	4.749	2.329	2.42	50.9581
		4	5.257	3.279	1.978	37.626
		5	5.464	3.734	1.73	31.6618
		6	5.766	5.051	0.715	12.4003
		7	6.037	5.043	0.994	16.4651
		8	5.815	4.904	0.911	15.6664
		9	5.28	4.749	0.531	10.0568
		10	5.626	5.441	0.185	3.2883
	4	1	3.88	2.411	1.469	37.8608	34.0678
		2	4.257	1.494	2.763	64.9049
		3	4.598	1.63	2.968	64.5498
		4	5.117	2.325	2.792	54.5632
		5	5.159	2.712	2.447	47.4317
		6	5.451	4	1.451	26.619
		7	5.102	4.316	0.786	15.4057
		8	4.695	4.145	0.55	11.7146
		9	4.765	4.419	0.346	7.26128
		10	4.736	4.245	0.491	10.3674
	5	1	3.95	2.178	1.772	44.8608	48.8108
		2	4.471	1.45	3.021	67.5688
		3	4.819	0.9407	3.8783	80.4794
		4	5.253	1.138	4.115	78.3362
		5	5.43	1.303	4.127	76.0037
		6	5.908	2.341	3.567	60.3758
		7	5.839	3.842	1.997	34.2011
		8	5.72	4.632	1.088	19.021
		9	5.251	4.362	0.889	16.9301
		10	5.275	4.73	0.545	10.3318
	6	1	3.928	1.252	2.676	68.1263	58.4663
		2	4.633	1.038	3.595	77.5955
		3	5.025	1.544	3.481	69.2736
		4	5.83	0.78	5.05	86.6209
		5	6.22	1.526	4.694	75.4662
		6	6.156	2.167	3.989	64.7986
		7	6.023	2.994	3.029	50.2906
		8	5.849	4.232	1.617	27.6458
		9	6.323	3.989	2.334	36.9129
		10	5.907	4.257	1.65	27.933
	7	1	3.468	2.689	0.779	22.4625	31.5458
		2	4.046	2.037	2.009	49.654
		3	4.491	1.515	2.976	66.2659
		4	5.061	2.649	2.412	47.6586
		5	5.758	2.896	2.862	49.7048
		6	5.771	2.913	2.858	49.5235
		7	5.948	5.146	0.802	13.4835
		8	5.799	4.907	0.892	15.382
		9	5.137	4.863	0.274	5.33385
		10	4.962	5.161	-0.199	-4.01048
	8	1	3.943	3.226	0.717	18.1841	26.808
		2	4.329	1.921	2.408	55.6249
		3	5.014	2.196	2.818	56.2026
		4	5.592	2.513	3.079	55.0608
		5	5.912	4.263	1.649	27.8924
		6	6.053	5.378	0.675	11.1515
		7	6.269	5.617	0.652	10.4004
		8	5.96	5.084	0.876	14.698
		9	5.82	5.327	0.493	8.47079
		10	5.907	5.293	0.614	10.3944
						Average	38.4311
						Stdev	11.4033

## Sheet: Peri-infarct volume_rawdata
Group	Number	A [Infarct region of peri-infarct region (mm2) x 1mm (slice thickness)]	B [Peri-infarct region (mm2) x 1mm (slice thickness)]	A ÷ B x 100 [Peri-infarct volume (%)]
control	1	0.0623474	0.065094	95.7806
	2	0.0503998	0.0535583	94.1026
	3	0.0589142	0.0596008	98.8479
	4	0.0545197	0.0564423	96.5937
	5	0.0451813	0.0512238	88.2038
	6	0.0587769	0.06427	91.453
	7	0.0608368	0.0637207	95.4741
	8	0.0494385	0.0583649	84.7059
			Average	93.1452
			Stdev	4.72384
NaHS-30	1	0.0683899	0.0736084	92.9104
	2	0.0428467	0.0557556	76.8473
	3	0.0475159	0.0587769	80.8411
	4	0.0541077	0.0596008	90.7834		Group	Average	Stdev
	5	0.0563049	0.0589142	95.5711		Control	93.1452	4.72384
	6	0.0457306	0.065918	69.375		NaHS-30	84.3123	10.2091
	7	0.0514984	0.0547943	93.985		NaHS-1	44.0451	30.4449
	8	0.0406494	0.0547943	74.1855
			Average	84.3123
			Stdev	10.2091
NaHS-1	1	0.0119476	0.0528717	22.5974
	2	0.0543823	0.0583649	93.1765
	3	0.0352936	0.0572662	61.6307
	4	0.0351562	0.0523224	67.1916
	5	0.0368042	0.0601501	61.1872
	6	0.00823975	0.0494385	16.6667
	7	0.0098877	0.0519104	19.0476
	8	0.00535583	0.0493011	10.8635
			Average	44.0451
			Stdev	30.4449

## Sheet: MLS
Group	Number	A Ipsilateral distance(mm)	B Contralateral distance(mm)	A-B x ½ (mm)	Middle line shift(mm)
control	1	8.12	5.89	1.115	1.115
	2	7.91	5.75	1.08	1.08
	3	7.97	5.3	1.335	1.335
	4	7.45	5.71	0.87	0.87
	5	8.07	5.48	1.295	1.295
	6	7.95	5.84	1.055	1.055
	7	7.74	5.75	0.995	0.995
	8	7.48	5.63	0.925	0.93
				Average	1.08438
				Stdev	0.163345
NaHS-30	1	7.65	6.03	0.81	0.81
	2	7.23	5.75	0.74	0.74
	3	7.25	5.48	0.885	0.885
	4	7.5	5.68	0.91	0.91
	5	6.93	5.92	0.505	0.505		Group	Average	Stdev
	6	7.63	6.03	0.8	0.8		Control	1.08438	0.163345
	7	7.16	6.14	0.51	0.51		NaHS-30	0.724375	0.158395
	8	7.12	5.85	0.635	0.635		NaHS-1	0.44375	0.298864
				Average	0.724375
				Stdev	0.158395
NaHS-1	1	7.22	6.14	0.54	0.54
	2	7.39	5.85	0.77	0.77
	3	6.93	6.59	0.17	0.17
	4	7.16	6.02	0.57	0.57
	5	7.36	5.7	0.83	0.83
	6	6.97	6.78	0.095	0.095
	7	7.1	6.08	0.51	0.51
	8	6.72	6.59	0.065	0.065
				Average	0.44375
				Stdev	0.298864
