# Supplementary material for: The administration of hydrogen sulphide prior to ischemic reperfusion has neuroprotective effects in an acute stroke model
Source: PLoS One. 2017 Nov 21;12(11):e0187910. doi: 10.1371/journal.pone.0187910 (PMC5697867; doi:10.1371/journal.pone.0187910)
Supplement: S2 Table — (XLSX) [file pone.0187910.s002.xlsx]

## Sheet: rADC_Ischemic core_rawdata
Group	Number	Follow up	A [Ipsilateral]	B [Contralateral]	A ÷ B [rADC]
Sham	1	Baseline	0.586518	0.59205	0.990656
		3h	0.597252	0.593052	1.00708
		9h	0.554117	0.558629	0.991923
		24h	0.574057	0.571531	1.00442
	2	Baseline	0.56606	0.577498	0.980194
		3h	0.590519	0.601067	0.982451
		9h	0.565719	0.569099	0.994061
		24h	0.542507	0.547299	0.991244
	3	Baseline	0.563581	0.56309	1.00087
		3h	0.695154	0.698575	0.995103
		9h	0.606344	0.602947	1.00563
		24h	0.647069	0.646616	1.0007
	4	Baseline	0.615032	0.619487	0.992809
		3h	0.653846	0.649683	1.00641
		9h	0.672917	0.669578	1.00499
		24h	0.62351	0.632369	0.985991
	5	Baseline	0.577128	0.574161	1.00517
		3h	0.581139	0.59034	0.984414		Group	Follow up	Average	Stdev
		9h	0.635364	0.645104	0.984902		Sham	Baseline	0.997587	0.0113002
		24h	0.580528	0.589185	0.985307			3h	0.996237	0.0102882
	6	Baseline	0.595183	0.589221	1.01012			9h	0.997077	0.00943584
		3h	0.658416	0.666579	0.987754			24h	0.993206	0.00672836
		9h	0.632691	0.642793	0.984284		Control	Baseline	0.992187	0.00909969
		24h	0.604188	0.606876	0.995571			3h	0.546092	0.049897
	7	Baseline	0.58992	0.596705	0.988629			9h	0.503006	0.0502581
		3h	0.629581	0.625729	1.00616			24h	0.55762	0.0737783
		9h	0.585556	0.582003	1.0061		NaHS-30	Baseline	0.995249	0.0105933
		24h	0.624257	0.629006	0.99245			3h	0.774422	0.119531
	8	Baseline	0.598545	0.591303	1.01225			9h	0.624291	0.0975298
		3h	0.614874	0.61455	1.00053			24h	0.545995	0.0312273
		9h	0.579939	0.577215	1.00472		NaHS-1	Baseline	0.995845	0.00965894
		24h	0.601505	0.607603	0.989964			3h	0.785646	0.0552519
control	1	Baseline	0.570661	0.5748	0.992799			9h	0.657379	0.0740943
		3h	0.364551	0.811701	0.44912			24h	0.606115	0.0795832
		9h	0.361374	0.721248	0.50104
		24h	0.474729	0.685124	0.69291
	2	Baseline	0.619143	0.621244	0.996618
		3h	0.380515	0.733459	0.518795
		9h	0.355492	0.722336	0.492142
		24h	0.382271	0.744965	0.51314
	3	Baseline	0.604256	0.618873	0.976381
		3h	0.393853	0.690556	0.570342
		9h	0.408598	0.689659	0.592464
		24h	0.413314	0.681277	0.606675
	4	Baseline	0.642652	0.644165	0.997651
		3h	0.422402	0.703269	0.600627
		9h	0.388788	0.695671	0.558868
		24h	0.363089	0.664706	0.54624
	5	Baseline	0.596041	0.594009	1.00342
		3h	0.385252	0.699563	0.550704
		9h	0.353888	0.757355	0.467268
		24h	0.428893	0.695179	0.616953
	6	Baseline	0.635815	0.643763	0.987654
		3h	0.432665	0.717126	0.603332
		9h	0.303438	0.695117	0.436528
		24h	0.340477	0.685481	0.496698
	7	Baseline	0.597722	0.607839	0.983356
		3h	0.394431	0.717333	0.549858
		9h	0.351106	0.702588	0.499732
		24h	0.334047	0.677254	0.493237
	8	Baseline	0.600161	0.600391	0.999617
		3h	0.382915	0.728032	0.525959
		9h	0.331899	0.697253	0.476009
		24h	0.346254	0.699352	0.495107
NaHS-30	1	Baseline	0.632801	0.63318	0.999401
		3h	0.542524	0.701146	0.773768
		9h	0.421376	0.707251	0.595794
		24h	0.373072	0.704312	0.529697
	2	Baseline	0.637886	0.632735	1.00814
		3h	0.332215	0.685805	0.484416
		9h	0.329965	0.72762	0.453485
		24h	0.411864	0.672801	0.612163
	3	Baseline	0.63624	0.649545	0.979516
		3h	0.576593	0.699247	0.824591
		9h	0.452344	0.699473	0.646693
		24h	0.348808	0.661345	0.527422
	4	Baseline	0.604554	0.615198	0.982698
		3h	0.553912	0.656514	0.843717
		9h	0.379905	0.652969	0.581812
		24h	0.395101	0.692278	0.570726
	5	Baseline	0.616966	0.613748	1.00524
		3h	0.577567	0.697217	0.828389
		9h	0.393082	0.697846	0.563279
		24h	0.371614	0.717673	0.517804
	6	Baseline	0.611999	0.618508	0.989476
		3h	0.574823	0.69769	0.823895
		9h	0.482355	0.698694	0.690367
		24h	0.362762	0.677667	0.53531
	7	Baseline	0.604301	0.602382	1.00319
		3h	0.611462	0.736771	0.829921
		9h	0.488296	0.706427	0.691219
		24h	0.352847	0.645497	0.546628
	8	Baseline	0.613996	0.617499	0.994327
		3h	0.55626	0.707097	0.786681
		9h	0.537385	0.696383	0.77168
		24h	0.373295	0.706717	0.52821
NaHS-1	1	Baseline	0.56591	0.57397	0.985957
		3h	0.589603	0.678463	0.869027
		9h	0.493615	0.677624	0.72845
		24h	0.371196	0.673269	0.551334
	2	Baseline	0.571374	0.57365	0.996032
		3h	0.582477	0.700873	0.831074
		9h	0.454351	0.700101	0.648979
		24h	0.416924	0.705221	0.591196
	3	Baseline	0.607752	0.618984	0.981854
		3h	0.581435	0.718721	0.808986
		9h	0.484254	0.699344	0.69244
		24h	0.432358	0.725175	0.596212
	4	Baseline	0.598097	0.591563	1.01105
		3h	0.466221	0.653308	0.713631
		9h	0.43849	0.697518	0.628643
		24h	0.349479	0.634887	0.550459
	5	Baseline	0.593919	0.597686	0.993697
		3h	0.580123	0.718044	0.807921
		9h	0.360177	0.694178	0.518854
		24h	0.486924	0.809439	0.601557
	6	Baseline	0.585444	0.584956	1.00083
		3h	0.549678	0.704463	0.780279
		9h	0.487825	0.659147	0.740085
		24h	0.517298	0.722497	0.715986
	7	Baseline	0.599541	0.596492	1.00511
		3h	0.49181	0.691937	0.710773
		9h	0.424739	0.707766	0.600112
		24h	0.340565	0.669808	0.508452
	8	Baseline	0.564892	0.569318	0.992226
		3h	0.579037	0.75842	0.763478
		9h	0.51669	0.736581	0.701471
		24h	0.544401	0.741968	0.733726

## Sheet: rADC_Peri-infarct_rawdata
Group	Number	Follow up	A [Ipsilateral]	B [Contralateral]	A ÷ B [rADC]
Sham	1	Baseline	0.636967	0.633799	1.005
		3h	0.604878	0.609005	0.993223
		9h	0.59644	0.590534	1.01
		24h	0.60929	0.601295	1.0133
	2	Baseline	0.605708	0.609004	0.994588
		3h	0.561163	0.567505	0.988825
		9h	0.605592	0.598773	1.01139
		24h	0.575259	0.569278	1.01051
	3	Baseline	0.669139	0.669604	0.999306
		3h	0.66993	0.6627	1.01091
		9h	0.689382	0.691151	0.997441
		24h	0.677595	0.678265	0.999012
	4	Baseline	0.665162	0.674413	0.986283
		3h	0.615009	0.613307	1.00278
		9h	0.600551	0.595018	1.0093
		24h	0.655859	0.657453	0.997575
	5	Baseline	0.642301	0.640483	1.00284
		3h	0.667532	0.665662	1.00281		Group	Follow up	Average	Stdev
		9h	0.6461	0.655087	0.986281		Sham	Baseline	0.999311	0.00777748
		24h	0.615036	0.619851	0.992232			3h	0.999989	0.00755011
	6	Baseline	0.598977	0.594721	1.00716			9h	0.996594	0.0121209
		3h	0.686527	0.691074	0.99342			24h	0.999641	0.00855034
		9h	0.581144	0.589157	0.986399		Control	Baseline	0.98988	0.00811185
		24h	0.665735	0.668573	0.995755			3h	0.894284	0.0646595
	7	Baseline	0.681327	0.686989	0.991758			9h	0.726785	0.110228
		3h	0.594313	0.590162	1.00703			24h	0.575103	0.0298202
		9h	0.58032	0.590962	0.981992		NaHS-30	Baseline	0.997656	0.00812724
		24h	0.619271	0.618908	1.00059			3h	0.95375	0.0434927
	8	Baseline	0.631545	0.626808	1.00756			9h	0.879996	0.0839562
		3h	0.659436	0.658834	1.00091			24h	0.628284	0.0824568
		9h	0.650129	0.65673	0.989949		NaHS-1	Baseline	0.99807	0.00741221
		24h	0.58758	0.594617	0.988165			3h	0.968059	0.0358562
control	1	Baseline	0.656838	0.667142	0.984555			9h	0.958554	0.0524325
		3h	0.639532	0.65839	0.971357			24h	0.815345	0.146536
		9h	0.374347	0.678218	0.551957
		24h	0.368419	0.645793	0.570491
	2	Baseline	0.660991	0.667179	0.990725
		3h	0.56154	0.638256	0.879804
		9h	0.451351	0.647542	0.697022
		24h	0.41226	0.686739	0.600315
	3	Baseline	0.626287	0.627319	0.998355
		3h	0.479737	0.624146	0.768629
		9h	0.423169	0.644214	0.656876
		24h	0.394717	0.653698	0.603822
	4	Baseline	0.64251	0.64228	1.00036
		3h	0.578058	0.655608	0.881713
		9h	0.536509	0.62721	0.85539
		24h	0.378306	0.638427	0.59256
	5	Baseline	0.579513	0.591899	0.979074
		3h	0.54896	0.626766	0.875861
		9h	0.560298	0.67555	0.829395
		24h	0.37404	0.686352	0.544968
	6	Baseline	0.646813	0.659442	0.980849
		3h	0.619583	0.63646	0.973483
		9h	0.494528	0.632655	0.781671
		24h	0.370741	0.712431	0.520389
	7	Baseline	0.599024	0.600901	0.996876
		3h	0.556951	0.60759	0.916656
		9h	0.391251	0.626369	0.624633
		24h	0.369579	0.647837	0.570481
	8	Baseline	0.63706	0.644634	0.988251
		3h	0.567211	0.63964	0.886766
		9h	0.537202	0.657263	0.817332
		24h	0.38876	0.650318	0.5978
NaHS-30	1	Baseline	0.616352	0.619113	0.99554
		3h	0.612987	0.677602	0.904642
		9h	0.566798	0.687509	0.824423
		24h	0.41707	0.654446	0.637287
	2	Baseline	0.663799	0.673355	0.985808
		3h	0.595266	0.667274	0.892086
		9h	0.57701	0.690646	0.835464
		24h	0.416803	0.685066	0.608413
	3	Baseline	0.614704	0.619759	0.991844
		3h	0.58372	0.601623	0.970242
		9h	0.579887	0.659847	0.87882
		24h	0.368388	0.643494	0.572481
	4	Baseline	0.589057	0.591126	0.9965
		3h	0.639382	0.677139	0.94424
		9h	0.512039	0.633103	0.808777
		24h	0.341629	0.626388	0.545395
	5	Baseline	0.591008	0.587587	1.00582
		3h	0.630405	0.639699	0.985471
		9h	0.4769	0.612269	0.778906
		24h	0.408387	0.650531	0.627775
	6	Baseline	0.619004	0.615131	1.0063
		3h	0.614956	0.63219	0.972739
		9h	0.623979	0.64826	0.962544
		24h	0.443973	0.597028	0.743638
	7	Baseline	0.626213	0.62133	1.00786
		3h	0.600646	0.641586	0.936189
		9h	0.59243	0.636149	0.931276
		24h	0.466848	0.619656	0.753399
	8	Baseline	0.621639	0.62692	0.991576
		3h	0.654476	0.638895	1.02439
		9h	0.635872	0.623554	1.01975
		24h	0.387326	0.720097	0.53788
NaHS-1	1	Baseline	0.589365	0.589873	0.999139
		3h	0.68524	0.695859	0.98474
		9h	0.599837	0.617303	0.971706
		24h	0.546603	0.592446	0.922621
	2	Baseline	0.608832	0.613763	0.991966
		3h	0.662947	0.684754	0.968154
		9h	0.58803	0.611158	0.962157
		24h	0.43834	0.622076	0.704641
	3	Baseline	0.61183	0.60628	1.00915
		3h	0.64893	0.655592	0.989838
		9h	0.601514	0.639898	0.940015
		24h	0.409259	0.610818	0.670018
	4	Baseline	0.5793	0.575279	1.00699
		3h	0.630057	0.679939	0.926638
		9h	0.575606	0.577952	0.995941
		24h	0.413078	0.559192	0.738705
	5	Baseline	0.599594	0.603474	0.993571
		3h	0.612241	0.622692	0.983216
		9h	0.527421	0.627858	0.840032
		24h	0.464462	0.749704	0.619527
	6	Baseline	0.61538	0.61868	0.994666
		3h	0.615757	0.684619	0.899416
		9h	0.566374	0.573588	0.987423
		24h	0.595466	0.615726	0.967096
	7	Baseline	0.643291	0.642562	1.00113
		3h	0.573892	0.57551	0.997189
		9h	0.57012	0.591719	0.963498
		24h	0.549506	0.597633	0.919471
	8	Baseline	0.63392	0.641656	0.987944
		3h	0.688677	0.691941	0.995283
		9h	0.62646	0.621697	1.00766
		24h	0.618624	0.630809	0.980684
