# Supplementary material for: The administration of hydrogen sulphide prior to ischemic reperfusion has neuroprotective effects in an acute stroke model
Source: PLoS One. 2017 Nov 21;12(11):e0187910. doi: 10.1371/journal.pone.0187910 (PMC5697867; doi:10.1371/journal.pone.0187910)
Supplement: S3 Table — (XLSX) [file pone.0187910.s003.xlsx]

## Sheet: rT2_Ischemic core_rawdata
Group	Number	Follow up	A [Ipsilateral]	B [Contralateral]	A ÷ B [rADC]
Sham	1	Baseline	55.4097	55.4678	0.998952
		3h	56.0122	55.8137	1.00356
		9h	55.6066	55.9045	0.994673
		24h	54.8814	54.3871	1.00909
	2	Baseline	55.7295	55.7251	1.00008
		3h	55.8523	55.5589	1.00528
		9h	55.3703	54.9449	1.00774
		24h	54.7482	54.9542	0.996252
	3	Baseline	54.7874	55.8952	0.980182
		3h	55.5123	54.9708	1.00985
		9h	55.3126	56.1417	0.985231
		24h	55.5196	56.4027	0.984344
	4	Baseline	56.3378	55.925	1.00738
		3h	54.7998	54.4526	1.00638
		9h	54.6391	54.9837	0.993733
		24h	54.6941	55.8413	0.979456
	5	Baseline	55.9465	55.4155	1.00958
		3h	54.1845	55.0653	0.984004		Group	Follow up	Average	Stdev
		9h	55.9407	55.3222	1.01118		Sham	Baseline	1.00181	0.0113996
		24h	56.195	55.8589	1.00602			3h	1.00444	0.00860397
	6	Baseline	56.0826	55.522	1.0101			9h	1.00167	0.00991862
		3h	55.2228	54.62	1.01103			24h	0.996748	0.0103368
		9h	55.5334	54.7913	1.01354		Control	Baseline	0.996219	0.00937308
		24h	55.2869	55.4314	0.997395			3h	1.06807	0.0334511
	7	Baseline	54.663	55.0646	0.992707			9h	1.27129	0.0780391
		3h	55.2024	54.8213	1.00695			24h	1.59398	0.0815208
		9h	55.6331	55.2176	1.00752		NaHS-30	Baseline	1.00134	0.0106048
		24h	55.9415	56.0987	0.997198			3h	1.05037	0.0344474
	8	Baseline	56.0795	55.2229	1.01551			9h	1.17271	0.0858965
		3h	55.5885	55.1215	1.00847			24h	1.59373	0.0856533
		9h	54.9693	54.9858	0.999699		NaHS-1	Baseline	1.00894	0.00897633
		24h	55.2826	55.0496	1.00423			3h	1.07997	0.0384493
control	1	Baseline	54.9296	55.8316	0.983845			9h	1.17893	0.0900314
		3h	61.3681	57.061	1.07548			24h	1.51561	0.206922
		9h	71.0332	55.6877	1.27556
		24h	92.1472	57.2461	1.60967
	2	Baseline	56.5867	56.388	1.00352
		3h	60.4869	55.533	1.08921
		9h	70.4639	55.191	1.27673
		24h	86.8321	56.5941	1.5343
	3	Baseline	57.0057	57.7071	0.987845
		3h	59.6425	56.1237	1.0627
		9h	67.1023	56.1427	1.19521
		24h	79.2194	54.8385	1.4446
	4	Baseline	57.4415	57.8618	0.992738
		3h	59.5759	58.4317	1.01958
		9h	78.9868	68.0236	1.16117
		24h	92.0305	56.5574	1.6272
	5	Baseline	56.3616	57.017	0.988505
		3h	62.8832	56.7041	1.10897
		9h	71.481	56.4617	1.26601
		24h	92.315	55.6496	1.65886
	6	Baseline	55.7484	55.8557	0.998078
		3h	57.9952	56.3034	1.03005
		9h	70.9366	54.4245	1.30339
		24h	87.7778	53.9876	1.62589
	7	Baseline	55.4258	54.9311	1.00901
		3h	59.4209	56.5278	1.05118
		9h	69.0466	54.4815	1.26734
		24h	84.8272	54.798	1.548
	8	Baseline	55.791	55.4468	1.00621
		3h	61.2299	55.2913	1.10741
		9h	77.0077	54.0446	1.42489
		24h	89.5584	52.5795	1.70329
NaHS-30	1	Baseline	56.6496	57.4092	0.986769
		3h	58.0864	56.5048	1.02799
		9h	65.2391	56.0831	1.16326
		24h	86.0633	55.4831	1.55116
	2	Baseline	57.0589	56.8448	1.00377
		3h	61.9349	56.4443	1.09727
		9h	75.1936	57.0685	1.3176
		24h	94.4961	54.4756	1.73465
	3	Baseline	56.6476	56.8936	0.995676
		3h	60.0423	57.6557	1.04139
		9h	64.6416	56.7253	1.13956
		24h	86.9413	54.1762	1.60479
	4	Baseline	56.4032	56.6264	0.996058
		3h	59.0882	56.3082	1.04937
		9h	71.1344	55.8164	1.27444
		24h	86.35	55.3572	1.55987
	5	Baseline	56.9985	56.3872	1.01084
		3h	59.6022	57.3629	1.03904
		9h	66.5342	56.3842	1.18002
		24h	89.3479	54.8285	1.62959
	6	Baseline	57.4775	56.2802	1.02127
		3h	59.8843	55.3006	1.08289
		9h	62.5638	55.1501	1.13443
		24h	91.2767	54.4023	1.67781
	7	Baseline	56.1137	56.1755	0.9989
		3h	59.5027	55.3257	1.0755
		9h	61.5478	54.8321	1.12248
		24h	82.3738	54.2737	1.51775
	8	Baseline	54.9206	55.0634	0.997407
		3h	55.1802	55.7665	0.989486
		9h	58.5264	55.7431	1.04993
		24h	81.5579	55.3235	1.4742
NaHS-1	1	Baseline	55.3097	55.3707	0.998898
		3h	58.1398	54.6202	1.06444
		9h	61.8407	54.6835	1.13088
		24h	86.273	55.2943	1.56025
	2	Baseline	55.8923	55.5675	1.00585
		3h	59.8311	55.2656	1.08261
		9h	67.8234	55.0282	1.23252
		24h	91.0822	53.7122	1.69575
	3	Baseline	56.7236	56.1049	1.01103
		3h	60.5498	55.5997	1.08903
		9h	64.0418	55.7428	1.14888
		24h	74.0707	55.3877	1.33731
	4	Baseline	55.1015	54.7227	1.00692
		3h	63.9121	55.0062	1.16191
		9h	70.692	53.9372	1.31063
		24h	92.4811	53.2003	1.73836
	5	Baseline	55.1898	54.8457	1.00627
		3h	58.4327	54.4869	1.07242
		9h	67.8349	53.615	1.26522
		24h	90.6708	53.5405	1.6935
	6	Baseline	55.6657	55.0402	1.01136
		3h	57.3468	54.5908	1.05048
		9h	59.6005	54.6548	1.09049
		24h	66.1659	54.2895	1.21876
	7	Baseline	54.9956	54.8599	1.00247
		3h	59.3027	54.5499	1.08713
		9h	66.0671	54.8038	1.20552
		24h	86.0649	53.6904	1.60299
	8	Baseline	57.0085	55.4181	1.0287
		3h	57.4113	55.6456	1.03173
		9h	57.8707	55.2588	1.04727
		24h	70.1863	54.9201	1.27797

## Sheet: rT2_Peri-infarct_rawdata
Group	Number	Follow up	A [Ipsilateral]	B [Contralateral]	A ÷ B [rADC]
Sham	1	Baseline	55.8019	55.8493	0.999152
		3h	56.5457	56.1688	1.00671
		9h	56.1995	56.6914	0.991323
		24h	57.582	56.6346	1.01673
	2	Baseline	58.5751	59.0211	0.992444
		3h	57.0969	56.5499	1.00967
		9h	55.1691	55.292	0.997778
		24h	55.8458	55.6102	1.00424
	3	Baseline	56.1554	55.5153	1.01153
		3h	56.9414	56.642	1.00529
		9h	56.9111	56.9022	1.00016
		24h	57.4183	56.5203	1.01589
	4	Baseline	56.634	56.7527	0.997907
		3h	56.577	55.979	1.01068
		9h	56.0466	56.6399	0.989525
		24h	56.8972	56.9139	0.999706
	5	Baseline	56.9681	56.178	1.01406
		3h	56.1974	56.2439	0.999174		Group	Follow up	Average	Stdev
		9h	56.9204	57.9752	0.981806		Sham	Baseline	1.00385	0.00957859
		24h	57.3507	57.6065	0.99556			3h	1.00567	0.00624764
	6	Baseline	56.7141	57.1629	0.99215			9h	0.995955	0.0105345
		3h	54.966	54.843	1.00224			24h	1.00431	0.0105142
		9h	56.4278	55.8302	1.0107		Control	Baseline	0.996042	0.0111748
		24h	61.9157	61.631	1.00462			3h	1.02999	0.0360705
	7	Baseline	57.6085	57.1533	1.00796			9h	1.08664	0.0424947
		3h	56.5409	56.7456	0.996393			24h	1.54293	0.077996
		9h	59.7592	60.5675	0.986654		NaHS-30	Baseline	1.00407	0.0107049
		24h	54.7297	55.5037	0.986054			3h	1.03848	0.0246619
	8	Baseline	58.6409	57.7412	1.01558			9h	1.06352	0.0666892
		3h	58.2011	57.3297	1.0152			24h	1.4384	0.0966989
		9h	55.8341	55.2979	1.0097		NaHS-1	Baseline	1.00428	0.00989478
		24h	56.9398	56.2821	1.01169			3h	1.0452	0.0319965
control	1	Baseline	54.2459	54.185	1.00112			9h	1.09655	0.0349631
		3h	55.1768	55.0466	1.00236			24h	1.32567	0.229646
		9h	60.0746	54.7099	1.09806
		24h	88.6839	54.751	1.61977
	2	Baseline	55.4947	55.4868	1.00014
		3h	55.0934	55.2527	0.997117
		9h	57.4081	54.8939	1.0458
		24h	83.3043	55.2018	1.50909
	3	Baseline	56.3564	56.1617	1.00347
		3h	58.6646	56.0463	1.04672
		9h	61.3523	55.6187	1.10309
		24h	86.4972	53.8511	1.60623
	4	Baseline	55.4523	56.8867	0.974785
		3h	58.1105	57.5891	1.00905
		9h	68.8388	64.5325	1.06673
		24h	89.04	54.8217	1.62417
	5	Baseline	55.0973	55.8087	0.987254
		3h	57.9597	56.3679	1.02824
		9h	57.628	55.5132	1.0381
		24h	83.1863	54.8686	1.5161
	6	Baseline	54.922	54.7683	1.00281
		3h	55.249	55.0391	1.00381
		9h	56.5294	53.6927	1.05283
		24h	80.9244	53.5267	1.51185
	7	Baseline	54.1964	54.7489	0.989909
		3h	57.5484	54.8974	1.04829
		9h	61.1781	53.66	1.14011
		24h	83.5993	53.4428	1.56428
	8	Baseline	56.9259	56.4268	1.00884
		3h	62.2965	56.4124	1.1043
		9h	63.0296	54.8836	1.14842
		24h	74.4241	53.4663	1.39198
NaHS-30	1	Baseline	55.3473	55.2721	1.00136
		3h	55.6232	54.7931	1.01515
		9h	56.9586	54.847	1.0385
		24h	79.6055	54.2576	1.46718
	2	Baseline	54.2495	54.4898	0.99559
		3h	55.5971	55.2617	1.00607
		9h	55.4131	55.3043	1.00197
		24h	81.2883	54.2154	1.49936
	3	Baseline	55.0371	55.3757	0.993884
		3h	56.8062	55.8894	1.01641
		9h	55.7197	55.6631	1.00102
		24h	73.6863	53.5908	1.37498
	4	Baseline	55.3667	55.3756	0.999839
		3h	57.5355	55.9687	1.028
		9h	60.235	55.3616	1.08803
		24h	81.7202	53.6934	1.52198
	5	Baseline	54.5798	54.9928	0.992489
		3h	59.8432	56.5244	1.05871
		9h	67.3519	55.77	1.20767
		24h	84.2984	55.0444	1.53146
	6	Baseline	57.3542	56.5229	1.01471
		3h	59.6527	55.7624	1.06977
		9h	59.8622	55.3324	1.08186
		24h	82.4382	54.983	1.49934
	7	Baseline	57.344	56.4085	1.01659
		3h	59.5472	56.295	1.05777
		9h	59.7324	56.4474	1.0582
		24h	75.118	55.9234	1.34323
	8	Baseline	57.0155	56.0008	1.01812
		3h	58.9801	55.8552	1.05595
		9h	57.5391	55.8152	1.03089
		24h	72.427	57.0441	1.26967
NaHS-1	1	Baseline	59.1245	58.7005	1.00722
		3h	58.0905	56.8609	1.02163
		9h	61.225	56.9758	1.07458
		24h	71.218	57.0782	1.24773
	2	Baseline	58.6521	57.6264	1.0178
		3h	57.3292	56.6334	1.01229
		9h	63.6906	56.3683	1.1299
		24h	94.3436	53.864	1.75152
	3	Baseline	56.8395	56.0846	1.01346
		3h	60.3936	56.2292	1.07406
		9h	62.6282	55.9643	1.11908
		24h	78.716	58.7194	1.34055
	4	Baseline	57.0459	56.5596	1.0086
		3h	58.9981	56.758	1.03947
		9h	59.0333	55.1441	1.07053
		24h	78.6783	53.8672	1.4606
	5	Baseline	57.3033	57.3148	0.999799
		3h	56.8848	55.4115	1.02659
		9h	63.8682	55.0926	1.15929
		24h	83.3381	56.4439	1.47648
	6	Baseline	57.2264	57.0402	1.00327
		3h	57.4192	56.5604	1.01518
		9h	60.4667	56.5063	1.07009
		24h	64.6276	57.4295	1.12534
	7	Baseline	58.553	58.6737	0.997943
		3h	60.9563	55.852	1.09139
		9h	60.6881	56.0053	1.08361
		24h	59.2442	53.6175	1.10494
	8	Baseline	57.9348	58.7501	0.986123
		3h	61.9025	57.2649	1.08099
		9h	62.286	58.4657	1.06534
		24h	62.6185	57.0162	1.09826
