# Supplementary material for: The administration of hydrogen sulphide prior to ischemic reperfusion has neuroprotective effects in an acute stroke model
Source: PLoS One. 2017 Nov 21;12(11):e0187910. doi: 10.1371/journal.pone.0187910 (PMC5697867; doi:10.1371/journal.pone.0187910)
Supplement: S4 Table — (XLSX) [file pone.0187910.s004.xlsx]

## Sheet: NAA_Ischemic core_rawdata
Group	Number	Follow up	Concentration (μmol/g)
Sham	1	Baseline	9.226
		3h	11.462
		9h	9.8
		24h	10.765
	2	Baseline	10.781
		3h	9.479
		9h	11.311
		24h	8.41
	3	Baseline	8.912
		3h	10.108
		9h	10.075
		24h	10.72
	4	Baseline	8.489
		3h	11.005
		9h	7.288
		24h	9.952
	5	Baseline	10.862
		3h	7.366		Group	Follow up	Average	Stdev
		9h	9.971		Sham	Baseline	9.63625	0.878241
		24h	10.085			3h	9.589	1.31496
	6	Baseline	9.004			9h	9.8385	1.50762
		3h	8.45			24h	10.035	0.861033
		9h	8.398		Control	Baseline	9.95	1.47712
		24h	10.967			3h	6.38362	1.18065
	7	Baseline	10.03			9h	3.0465	0.722677
		3h	9.504			24h	1.148	0.617852
		9h	9.772		NaHS-30	Baseline	9.81625	0.673027
		24h	9.226			3h	7.7315	1.07483
	8	Baseline	9.786			9h	4.629	1.54677
		3h	9.338			24h	1.103	0.21734
		9h	12.093		NaHS-1	Baseline	9.64575	0.588674
		24h	10.155			3h	6.55537	1.46105
control	1	Baseline	10.486			9h	4.70012	1.8478
		3h	5.198			24h	2.27387	1.96001
		9h	2.439
		24h	0.474
	2	Baseline	8.329
		3h	7.729
		9h	3.236
		24h	1.221
	3	Baseline	7.576
		3h	7.149
		9h	3.202
		24h	0.992
	4	Baseline	9.351
		3h	5.347
		9h	3.315
		24h	0.791
	5	Baseline	10.693
		3h	6.028
		9h	4.227
		24h	0.651
	6	Baseline	10.252
		3h	8.168
		9h	3.504
		24h	1.143
	7	Baseline	12.225
		3h	6.318
		9h	2.541
		24h	2.46
	8	Baseline	10.688
		3h	5.132
		9h	1.908
		24h	1.452
NaHS-30	1	Baseline	9.183
		3h	6.571
		9h	3.564
		24h	1.206
	2	Baseline	10.644
		3h	6.959
		9h	2.634
		24h	0.718
	3	Baseline	9.768
		3h	9.099
		9h	6.182
		24h	1.326
	4	Baseline	9.334
		3h	8.068
		9h	3.826
		24h	1.029
	5	Baseline	10.543
		3h	7.312
		9h	2.909
		24h	0.948
	6	Baseline	10.605
		3h	7.24
		9h	6.335
		24h	1.1
	7	Baseline	9.27
		3h	7.058
		9h	5.851
		24h	1.09
	8	Baseline	9.183
		3h	9.545
		9h	5.731
		24h	1.407
NaHS-1	1	Baseline	10.001
		3h	7.933
		9h	5.436
		24h	1.457
	2	Baseline	9.82
		3h	6.614
		9h	2.954
		24h	1.094
	3	Baseline	9.769
		3h	7.213
		9h	6.497
		24h	2.631
	4	Baseline	8.69
		3h	3.174
		9h	1.57
		24h	0.834
	5	Baseline	9.771
		3h	6.451
		9h	3.578
		24h	0.78
	6	Baseline	10.399
		3h	7.521
		9h	5.979
		24h	4.636
	7	Baseline	8.814
		3h	6.503
		9h	4.794
		24h	0.892
	8	Baseline	9.902
		3h	7.034
		9h	6.793
		24h	5.867

## Sheet: NGT_Ischemic core_rawdata
Group	Number	Follow up	Concentration (μmol/g)
Sham	1	Baseline	26.298
		3h	30.311
		9h	28.654
		24h	29.719
	2	Baseline	29.853
		3h	29.458
		9h	31.067
		24h	23.48
	3	Baseline	24.992
		3h	27.376
		9h	27.823
		24h	32.608
	4	Baseline	24.5
		3h	30.173
		9h	20.598
		24h	28.374
	5	Baseline	27.543
		3h	21.376		Group	Follow up	Average	Stdev
		9h	28.305		Sham	Baseline	27.0429	2.05393
		24h	29.107			3h	27.3957	3.21192
	6	Baseline	25.301			9h	27.8754	4.31182
		3h	23.906			24h	29.8912	3.61442
		9h	23.248		Control	Baseline	25.5376	4.21267
		24h	32.349			3h	16.1397	3.52711
	7	Baseline	29.014			9h	11.0826	5.34023
		3h	27.345			24h	9.811	2.86946
		9h	28.805		NaHS-30	Baseline	26.2334	2.51393
		24h	28.066			3h	22.5464	2.79951
	8	Baseline	28.842			9h	17.6606	4.02961
		3h	29.221			24h	9.998	1.54124
		9h	34.503		NaHS-1	Baseline	25.3538	1.63883
		24h	35.427			3h	19.1755	3.68928
control	1	Baseline	24.486			9h	17.148	2.92621
		3h	13.045			24h	14.0811	5.74829
		9h	6.674
		24h	7.1
	2	Baseline	21.94
		3h	17.638
		9h	7.917
		24h	7.981
	3	Baseline	18.071
		3h	17.594
		9h	9.185
		24h	7.952
	4	Baseline	28.483
		3h	16.381
		9h	14.938
		24h	9.945
	5	Baseline	24.106
		3h	12.196
		9h	9.889
		24h	9.359
	6	Baseline	28.811
		3h	23.137
		9h	22.833
		24h	11.703
	7	Baseline	30.953
		3h	15.906
		9h	8.665
		24h	15.968
	8	Baseline	27.451
		3h	13.221
		9h	8.56
		24h	8.48
NaHS-30	1	Baseline	24.734
		3h	22.632
		9h	17
		24h	10.168
	2	Baseline	29.919
		3h	18.986
		9h	10.5
		24h	7.314
	3	Baseline	24.841
		3h	25.501
		9h	20.331
		24h	10.538
	4	Baseline	22.989
		3h	26.363
		9h	19.152
		24h	12.667
	5	Baseline	28.693
		3h	21.758
		9h	13.052
		24h	9.876
	6	Baseline	28.786
		3h	21.084
		9h	22.771
		24h	9.406
	7	Baseline	25.171
		3h	19.233
		9h	19.598
		24h	10.906
	8	Baseline	24.734
		3h	24.814
		9h	18.881
		24h	9.109
NaHS-1	1	Baseline	25.859
		3h	22.314
		9h	18.646
		24h	12.213
	2	Baseline	27.642
		3h	20.531
		9h	13.477
		24h	8.134
	3	Baseline	24.523
		3h	20.315
		9h	18.893
		24h	18.185
	4	Baseline	24.458
		3h	10.509
		9h	12.239
		24h	11.532
	5	Baseline	25.213
		3h	20.267
		9h	19.921
		24h	9.944
	6	Baseline	27.085
		3h	20.959
		9h	17.583
		24h	18.372
	7	Baseline	22.402
		3h	20.437
		9h	16.351
		24h	9.554
	8	Baseline	25.648
		3h	18.072
		9h	20.074
		24h	24.715
