# Supplementary material for: The administration of hydrogen sulphide prior to ischemic reperfusion has neuroprotective effects in an acute stroke model
Source: PLoS One. 2017 Nov 21;12(11):e0187910. doi: 10.1371/journal.pone.0187910 (PMC5697867; doi:10.1371/journal.pone.0187910)
Supplement: S5 Table — (XLSX) [file pone.0187910.s005.xlsx]

## Sheet: NAA_Peri-infarct_rawdata
Group	Number	Follow up	Concentration (μmol/g)
Sham	1	Baseline	11.344
		3h	10.339
		9h	9.973
		24h	10.391
	2	Baseline	11.58
		3h	9.568
		9h	10.142
		24h	9.379
	3	Baseline	10.217
		3h	11.067
		9h	11.702
		24h	10.984
	4	Baseline	9.587
		3h	13.17
		9h	11.001
		24h	10.496
	5	Baseline	10.283
		3h	10.048		Group	Follow up	Average	Stdev
		9h	11.854		Sham	Baseline	10.1962	1.16636
		24h	11.586			3h	10.6891	1.50814
	6	Baseline	10.345			9h	10.9612	0.783216
		3h	12.065			24h	10.3373	0.987065
		9h	11.837		Control	Baseline	10.8591	0.596248
		24h	8.669			3h	7.5555	0.772971
	7	Baseline	7.781			9h	4.33175	1.48401
		3h	8.27			24h	1.328	0.456071
		9h	10.232		NaHS-30	Baseline	10.5612	1.07527
		24h	9.897			3h	8.975	1.6903
	8	Baseline	10.433			9h	6.8205	2.1314
		3h	10.986			24h	1.77225	0.528168
		9h	10.949		NaHS-1	Baseline	10.5569	1.19138
		24h	11.296			3h	8.98225	1.31072
control	1	Baseline	10.62			9h	8.07937	1.85048
		3h	7.738			24h	3.36275	2.65497
		9h	3.432
		24h	0.96
	2	Baseline	11.541
		3h	8.452
		9h	4.397
		24h	0.882
	3	Baseline	11.681
		3h	7.063
		9h	3.388
		24h	1.474
	4	Baseline	10.561
		3h	7.383
		9h	4.329
		24h	0.907
	5	Baseline	10.836
		3h	7.7
		9h	4.204
		24h	1.069
	6	Baseline	11.319
		3h	8.771
		9h	7.747
		24h	1.929
	7	Baseline	10.21
		3h	6.693
		9h	2.909
		24h	2.03
	8	Baseline	10.105
		3h	6.644
		9h	4.248
		24h	1.373
NaHS-30	1	Baseline	10.439
		3h	6.923
		9h	5.533
		24h	1.601
	2	Baseline	11.26
		3h	8.317
		9h	6.046
		24h	1.577
	3	Baseline	9.897
		3h	9.194
		9h	5.204
		24h	1.64
	4	Baseline	9.153
		3h	8.367
		9h	5.225
		24h	1.672
	5	Baseline	11.927
		3h	7.315
		9h	4.585
		24h	1.384
	6	Baseline	11.271
		3h	10.481
		9h	9.137
		24h	1.228
	7	Baseline	11.418
		3h	9.081
		9h	8.899
		24h	2.883
	8	Baseline	9.125
		3h	12.122
		9h	9.935
		24h	2.193
NaHS-1	1	Baseline	10.143
		3h	9.595
		9h	8.202
		24h	3.215
	2	Baseline	11.68
		3h	8.591
		9h	7.157
		24h	1.297
	3	Baseline	11.067
		3h	8.507
		9h	7.902
		24h	2.325
	4	Baseline	11.897
		3h	7.899
		9h	5.962
		24h	2.379
	5	Baseline	10.671
		3h	7.409
		9h	5.498
		24h	1.392
	6	Baseline	9.637
		3h	8.322
		9h	10.213
		24h	7.005
	7	Baseline	11.103
		3h	11.405
		9h	10.592
		24h	1.285
	8	Baseline	8.257
		3h	10.13
		9h	9.109
		24h	8.004

## Sheet: NGT_Peri-infarct_rawdata
Group	Number	Follow up	Concentration (μmol/g)
Sham	1	Baseline	28.23
		3h	25.021
		9h	26.154
		24h	27.649
	2	Baseline	30.422
		3h	25.38
		9h	27.942
		24h	24.972
	3	Baseline	24.419
		3h	25.132
		9h	26.727
		24h	27.572
	4	Baseline	25.384
		3h	32.689
		9h	27.433
		24h	25.892
	5	Baseline	24.279
		3h	24.846		Group	Follow up	Average	Stdev
		9h	30.417		Sham	Baseline	26.1635	2.3809
		24h	28.921			3h	26.7228	3.50807
	6	Baseline	26.63			9h	27.4252	1.60813
		3h	30.265			24h	26.4511	2.32686
		9h	28.701		Control	Baseline	27.9651	1.6109
		24h	22.249			3h	21.2913	1.92509
	7	Baseline	23.099			9h	17.281	3.2824
		3h	21.851			24h	8.42987	2.73195
		9h	25.249		NaHS-30	Baseline	27.2252	3.49136
		24h	25.19			3h	25.983	3.22218
	8	Baseline	26.845			9h	22.9689	3.33611
		3h	28.598			24h	11.7789	3.13713
		9h	26.779		NaHS-1	Baseline	26.3217	2.98891
		24h	29.164			3h	23.6525	2.22208
control	1	Baseline	28.35			9h	23.4381	2.20005
		3h	24.732			24h	15.3311	5.90508
		9h	15.137
		24h	4.888
	2	Baseline	29.213
		3h	19.095
		9h	17.106
		24h	5.476
	3	Baseline	26.855
		3h	20.046
		9h	14.691
		24h	9.439
	4	Baseline	28.821
		3h	21.615
		9h	18.961
		24h	5.206
	5	Baseline	26.772
		3h	20.198
		9h	16.946
		24h	10.065
	6	Baseline	30.626
		3h	23.58
		9h	24.236
		24h	10.856
	7	Baseline	25.557
		3h	20.669
		9h	13.711
		24h	10.442
	8	Baseline	27.527
		3h	20.395
		9h	17.46
		24h	11.067
NaHS-30	1	Baseline	27.43
		3h	22.257
		9h	21.606
		24h	11.373
	2	Baseline	27.805
		3h	27.032
		9h	22.064
		24h	12.291
	3	Baseline	24.211
		3h	26.992
		9h	19.073
		24h	11.567
	4	Baseline	22.622
		3h	27.45
		9h	22.609
		24h	10.374
	5	Baseline	33.5
		3h	20.882
		9h	18.6
		24h	8.951
	6	Baseline	29.508
		3h	28.946
		9h	27.39
		24h	7.991
	7	Baseline	28.437
		3h	24.238
		9h	25.785
		24h	18.196
	8	Baseline	24.289
		3h	30.067
		9h	26.624
		24h	13.488
NaHS-1	1	Baseline	24.494
		3h	25.304
		9h	23.665
		24h	18.574
	2	Baseline	28.833
		3h	24.663
		9h	23.085
		24h	9.046
	3	Baseline	30.773
		3h	22.299
		9h	22.049
		24h	15.094
	4	Baseline	29.089
		3h	22.001
		9h	21.54
		24h	15.95
	5	Baseline	25.603
		3h	21.335
		9h	20.395
		24h	9.174
	6	Baseline	23.156
		3h	21.392
		9h	26.708
		24h	22.342
	7	Baseline	26.158
		3h	27.467
		9h	26.285
		24h	8.991
	8	Baseline	22.468
		3h	24.759
		9h	23.778
		24h	23.478
