# Supplementary material for: The administration of hydrogen sulphide prior to ischemic reperfusion has neuroprotective effects in an acute stroke model
Source: PLoS One. 2017 Nov 21;12(11):e0187910. doi: 10.1371/journal.pone.0187910 (PMC5697867; doi:10.1371/journal.pone.0187910)
Supplement: S6 Table — (XLSX) [file pone.0187910.s006.xlsx]

## Sheet: TUNEL_Ischemic core_rawdata
Group	Number	A [Total cells]	B [Apoptotic cells (Brown)]	B ÷ A x 100 [Apoptosis rate (%)]
control	1	3050	2813	92.2295
	2	3607	3325	92.1819
	3	3969	3647	91.8871
	4	4077	3783	92.7888
	5	3750	3413	91.0133
	6	3958	3636	91.8646
	7	3299	3024	91.6641
	8	3277	3009	91.8218
			Average	91.9314
			Stdev	0.509829
NaHS-30	1	4418	3300	74.6944
	2	2936	2573	87.6362
	3	5141	3768	73.2931
	4	4211	3718	88.2926
	5	4933	3652	74.032		Group	Average	Stdev
	6	4237	3420	80.7175		Control	91.9314	0.509829
	7	4405	3512	79.7276		NaHS-30	77.4761	8.70843
	8	4608	2830	61.4149		NaHS-1	58.0995	5.85931
			Average	77.4761
			Stdev	8.70843
NaHS-1	1	5810	3756	64.6472
	2	5529	3443	62.2717
	3	5285	3081	58.2971
	4	5838	2889	49.4861
	5	5550	2808	50.5946
	6	5084	2834	55.7435
	7	5893	3483	59.104
	8	4764	3080	64.6516
			Average	58.0995
			Stdev	5.85931

## Sheet: TUNEL_Peri-infarct_rawdata
Group	Number	A [Total cells]	B [Apoptotic cells (Brown)]	B ÷ A x 100 [Apoptosis rate (%)]
control	1	3060	2716	88.7582
	2	3664.5	3310	90.3261
	3	3773	3328.5	88.2189
	4	3663.5	3385	92.398
	5	3676	3077.5	83.7187
	6	3416.5	2659.5	77.8428
	7	3677	3327.5	90.495
	8	3261.5	2814.5	86.2946
			Average	87.2565
			Stdev	4.65349
NaHS-30	1	3787	1466	38.7114
	2	4204.5	2654.5	63.1347
	3	4859	2229	45.8736
	4	4114	3516	85.4643
	5	4436	2648	59.6934		Group	Average	Stdev
	6	4024	2131	52.9573		Control	87.2565	4.65349
	7	4136	1808	43.7137		NaHS-30	54.9163	14.7533
	8	4126	2054	49.7819		NaHS-1	49.4362	8.16102
			Average	54.9163
			Stdev	14.7533
NaHS-1	1	5503	3398	61.7481
	2	5190	3165	60.9827
	3	4166	2081	49.952
	4	5690	2137	37.5571
	5	5087	2332	45.8423
	6	6498	3043	46.8298
	7	5463	2504	45.8356
	8	4880	2281	46.7418
			Average	49.4362
			Stdev	8.16102
